# Supplementary material for: Estimations of Mutation Rates Depend on Population Allele Frequency Distribution: The Case of Autosomal Microsatellites
Source: Genes (Basel). 2022 Jul 14;13(7):1248. doi: 10.3390/genes13071248 (PMC9323320; doi:10.3390/genes13071248)
Supplement: Supplementary file 1 [file genes-13-01248-s001.zip]

Archive with 3 entries (3 files):
- File S1.pdf
- File S2.xlsx
- Tables S1, S2 and S3.pdf
