# Supplementary material for: Estimations of Mutation Rates Depend on Population Allele Frequency Distribution: The Case of Autosomal Microsatellites
Source: Genes (Basel). 2022 Jul 14;13(7):1248. doi: 10.3390/genes13071248 (PMC9323320; doi:10.3390/genes13071248)
Supplement: Supplementary file 1 [file genes-13-01248-s001.zip › File S2.xlsx]

## Sheet: 1 step duos autosomes
Table S1: p values found in pairwise comparisons between the frequency of hidden mutations found when one-step mutation is simulated in parent-child duos for each marker and population.
Marker	Population	1 step	CSF1PO	CSF1PO	CSF1PO	D1S1656	D1S1656	D1S1656	D21S11	D21S11	D21S11	D2S441	D2S441	D2S441	D3S1358	D3S1358	D3S1358	FGA	FGA	FGA	SE33	SE33	SE33	TH01	TH01	TH01	TPOX	TPOX	TPOX	VWA	VWA	VWA
			Norway	Somalia	Spain	Norway	Somalia	Spain	Norway	Somalia	Spain	Norway	Somalia	Spain	Norway	Somalia	Spain	Norway	Somalia	Spain	Norway	Somalia	Spain	Norway	Somalia	Spain	Norway	Somalia	Spain	Norway	Somalia	Spain
		Duos	0.545935	0.496755	0.497303	0.249037	0.312265	0.324717	0.372078	0.347646	0.349952	0.497038	0.419271	0.392807	0.46298	0.525926	0.541799	0.334399	0.328979	0.327916	0.143282	0.177633	0.171026	0.452386	0.508459	0.521393	0.621543	0.508099	0.524815	0.445086	0.424699	0.434787
CSF1PO	Norway	0.545935
CSF1PO	Somalia	0.496755	< 0.00001
CSF1PO	Spain	0.497303	< 0.00001	0.4392
D1S1656	Norway	0.249037	< 0.00001	< 0.00001	< 0.00001
D1S1656	Somalia	0.312265	< 0.00001	< 0.00001	< 0.00001	< 0.00001
D1S1656	Spain	0.324717	< 0.00001	< 0.00001	< 0.00001	< 0.00001	< 0.00001
D21S11	Norway	0.372078	< 0.00001	< 0.00001	< 0.00001	< 0.00001	< 0.00001	< 0.00001
D21S11	Somalia	0.347646	< 0.00001	< 0.00001	< 0.00001	< 0.00001	< 0.00001	< 0.00001	< 0.00001
D21S11	Spain	0.349952	< 0.00001	< 0.00001	< 0.00001	< 0.00001	< 0.00001	< 0.00001	< 0.00001	0.0006
D2S441	Norway	0.497038	< 0.00001	0.69	0.7089	< 0.00001	< 0.00001	< 0.00001	< 0.00001	< 0.00001	< 0.00001
D2S441	Somalia	0.419271	< 0.00001	< 0.00001	< 0.00001	< 0.00001	< 0.00001	< 0.00001	< 0.00001	< 0.00001	< 0.00001	< 0.00001
D2S441	Spain	0.392807	< 0.00001	< 0.00001	< 0.00001	< 0.00001	< 0.00001	< 0.00001	< 0.00001	< 0.00001	< 0.00001	< 0.00001	< 0.00001
D3S1358	Norway	0.46298	< 0.00001	< 0.00001	< 0.00001	< 0.00001	< 0.00001	< 0.00001	< 0.00001	< 0.00001	< 0.00001	< 0.00001	< 0.00001	< 0.00001
D3S1358	Somalia	0.525926	< 0.00001	< 0.00001	< 0.00001	< 0.00001	< 0.00001	< 0.00001	< 0.00001	< 0.00001	< 0.00001	< 0.00001	< 0.00001	< 0.00001	< 0.00001
D3S1358	Spain	0.541799	< 0.00001	< 0.00001	< 0.00001	< 0.00001	< 0.00001	< 0.00001	< 0.00001	< 0.00001	< 0.00001	< 0.00001	< 0.00001	< 0.00001	< 0.00001	< 0.00001
FGA	Norway	0.334399	< 0.00001	< 0.00001	< 0.00001	< 0.00001	< 0.00001	< 0.00001	< 0.00001	< 0.00001	< 0.00001	< 0.00001	< 0.00001	< 0.00001	< 0.00001	< 0.00001	< 0.00001
FGA	Somalia	0.328979	< 0.00001	< 0.00001	< 0.00001	< 0.00001	< 0.00001	< 0.00001	< 0.00001	< 0.00001	< 0.00001	< 0.00001	< 0.00001	< 0.00001	< 0.00001	< 0.00001	< 0.00001	< 0.00001
FGA	Spain	0.327916	< 0.00001	< 0.00001	< 0.00001	< 0.00001	< 0.00001	< 0.00001	< 0.00001	< 0.00001	< 0.00001	< 0.00001	< 0.00001	< 0.00001	< 0.00001	< 0.00001	< 0.00001	< 0.00001	0.1098
SE33	Norway	0.143282	< 0.00001	< 0.00001	< 0.00001	< 0.00001	< 0.00001	< 0.00001	< 0.00001	< 0.00001	< 0.00001	< 0.00001	< 0.00001	< 0.00001	< 0.00001	< 0.00001	< 0.00001	< 0.00001	< 0.00001	< 0.00001
SE33	Somalia	0.177633	< 0.00001	< 0.00001	< 0.00001	< 0.00001	< 0.00001	< 0.00001	< 0.00001	< 0.00001	< 0.00001	< 0.00001	< 0.00001	< 0.00001	< 0.00001	< 0.00001	< 0.00001	< 0.00001	< 0.00001	< 0.00001	< 0.00001
SE33	Spain	0.171026	< 0.00001	< 0.00001	< 0.00001	< 0.00001	< 0.00001	< 0.00001	< 0.00001	< 0.00001	< 0.00001	< 0.00001	< 0.00001	< 0.00001	< 0.00001	< 0.00001	< 0.00001	< 0.00001	< 0.00001	< 0.00001	< 0.00001	< 0.00001
TH01	Norway	0.452386	< 0.00001	< 0.00001	< 0.00001	< 0.00001	< 0.00001	< 0.00001	< 0.00001	< 0.00001	< 0.00001	< 0.00001	< 0.00001	< 0.00001	< 0.00001	< 0.00001	< 0.00001	< 0.00001	< 0.00001	< 0.00001	< 0.00001	< 0.00001	< 0.00001
TH01	Somalia	0.508459	< 0.00001	< 0.00001	< 0.00001	< 0.00001	< 0.00001	< 0.00001	< 0.00001	< 0.00001	< 0.00001	< 0.00001	< 0.00001	< 0.00001	< 0.00001	< 0.00001	< 0.00001	< 0.00001	< 0.00001	< 0.00001	< 0.00001	< 0.00001	< 0.00001	< 0.00001
TH01	Spain	0.521393	< 0.00001	< 0.00001	< 0.00001	< 0.00001	< 0.00001	< 0.00001	< 0.00001	< 0.00001	< 0.00001	< 0.00001	< 0.00001	< 0.00001	< 0.00001	< 0.00001	< 0.00001	< 0.00001	< 0.00001	< 0.00001	< 0.00001	< 0.00001	< 0.00001	< 0.00001	< 0.00001
TPOX	Norway	0.621543	< 0.00001	< 0.00001	< 0.00001	< 0.00001	< 0.00001	< 0.00001	< 0.00001	< 0.00001	< 0.00001	< 0.00001	< 0.00001	< 0.00001	< 0.00001	< 0.00001	< 0.00001	< 0.00001	< 0.00001	< 0.00001	< 0.00001	< 0.00001	< 0.00001	< 0.00001	< 0.00001	< 0.00001
TPOX	Somalia	0.508099	< 0.00001	< 0.00001	< 0.00001	< 0.00001	< 0.00001	< 0.00001	< 0.00001	< 0.00001	< 0.00001	< 0.00001	< 0.00001	< 0.00001	< 0.00001	< 0.00001	< 0.00001	< 0.00001	< 0.00001	< 0.00001	< 0.00001	< 0.00001	< 0.00001	< 0.00001	0.6116	< 0.00001	< 0.00001
TPOX	Spain	0.524815	< 0.00001	< 0.00001	< 0.00001	< 0.00001	< 0.00001	< 0.00001	< 0.00001	< 0.00001	< 0.00001	< 0.00001	< 0.00001	< 0.00001	< 0.00001	0.116	< 0.00001	< 0.00001	< 0.00001	< 0.00001	< 0.00001	< 0.00001	< 0.00001	< 0.00001	< 0.00001	< 0.00001	< 0.00001	< 0.00001
VWA	Norway	0.445086	< 0.00001	< 0.00001	< 0.00001	< 0.00001	< 0.00001	< 0.00001	< 0.00001	< 0.00001	< 0.00001	< 0.00001	< 0.00001	< 0.00001	< 0.00001	< 0.00001	< 0.00001	< 0.00001	< 0.00001	< 0.00001	< 0.00001	< 0.00001	< 0.00001	< 0.00001	< 0.00001	< 0.00001	< 0.00001	< 0.00001	< 0.00001
VWA	Somalia	0.424699	< 0.00001	< 0.00001	< 0.00001	< 0.00001	< 0.00001	< 0.00001	< 0.00001	< 0.00001	< 0.00001	< 0.00001	< 0.00001	< 0.00001	< 0.00001	< 0.00001	< 0.00001	< 0.00001	< 0.00001	< 0.00001	< 0.00001	< 0.00001	< 0.00001	< 0.00001	< 0.00001	< 0.00001	< 0.00001	< 0.00001	< 0.00001	< 0.00001
VWA	Spain	0.434787	< 0.00001	< 0.00001	< 0.00001	< 0.00001	< 0.00001	< 0.00001	< 0.00001	< 0.00001	< 0.00001	< 0.00001	< 0.00001	< 0.00001	< 0.00001	< 0.00001	< 0.00001	< 0.00001	< 0.00001	< 0.00001	< 0.00001	< 0.00001	< 0.00001	< 0.00001	< 0.00001	< 0.00001	< 0.00001	< 0.00001	< 0.00001	< 0.00001	< 0.00001
																									12
																									870
																									0.0137931
																									0.986207

## Sheet: 1 step trios autosomes
Table S2: p values found in pairwise comparisons between the frequency of hidden mutations found when one-step mutation is simulated in parents-child trios for each marker and population.
Marker	Population	1 step	CSF1PO	CSF1PO	CSF1PO	D1S1656	D1S1656	D1S1656	D21S11	D21S11	D21S11	D2S441	D2S441	D2S441	D3S1358	D3S1358	D3S1358	FGA	FGA	FGA	SE33	SE33	SE33	TH01	TH01	TH01	TPOX	TPOX	TPOX	VWA	VWA	VWA
		Trios	Norway	Somalia	Spain	Norway	Somalia	Spain	Norway	Somalia	Spain	Norway	Somalia	Spain	Norway	Somalia	Spain	Norway	Somalia	Spain	Norway	Somalia	Spain	Norway	Somalia	Spain	Norway	Somalia	Spain	Norway	Somalia	Spain
		Hidden	0.268593	0.218859	0.206947	0.086765	0.127526	0.135093	0.162899	0.150125	0.147029	0.140521	0.124948	0.108115	0.224375	0.259496	0.271027	0.150213	0.145464	0.145741	0.053604	0.06917	0.064662	0.10185	0.22697	0.232507	0.118724	0.191965	0.198238	0.213437	0.204555	0.205167
CSF1PO	Norway	0.268593
CSF1PO	Somalia	0.218859	< 0.00001
CSF1PO	Spain	0.206947	< 0.00001	< 0.00001
D1S1656	Norway	0.086765	< 0.00001	< 0.00001	< 0.00001
D1S1656	Somalia	0.127526	< 0.00001	< 0.00001	< 0.00001	< 0.00001
D1S1656	Spain	0.135093	< 0.00001	< 0.00001	< 0.00001	< 0.00001	< 0.00001
D21S11	Norway	0.162899	< 0.00001	< 0.00001	< 0.00001	< 0.00001	< 0.00001	< 0.00001
D21S11	Somalia	0.150125	< 0.00001	< 0.00001	< 0.00001	< 0.00001	< 0.00001	< 0.00001	< 0.00001
D21S11	Spain	0.147029	< 0.00001	< 0.00001	< 0.00001	< 0.00001	< 0.00001	< 0.00001	< 0.00001	< 0.00001
D2S441	Norway	0.140521	< 0.00001	< 0.00001	< 0.00001	< 0.00001	< 0.00001	< 0.00001	< 0.00001	< 0.00001	< 0.00001
D2S441	Somalia	0.124948	< 0.00001	< 0.00001	< 0.00001	< 0.00001	< 0.00001	< 0.00001	< 0.00001	< 0.00001	< 0.00001	< 0.00001
D2S441	Spain	0.108115	< 0.00001	< 0.00001	< 0.00001	< 0.00001	< 0.00001	< 0.00001	< 0.00001	< 0.00001	< 0.00001	< 0.00001	< 0.00001
D3S1358	Norway	0.224375	< 0.00001	< 0.00001	< 0.00001	< 0.00001	< 0.00001	< 0.00001	< 0.00001	< 0.00001	< 0.00001	< 0.00001	< 0.00001	< 0.00001
D3S1358	Somalia	0.259496	< 0.00001	< 0.00001	< 0.00001	< 0.00001	< 0.00001	< 0.00001	< 0.00001	< 0.00001	< 0.00001	< 0.00001	< 0.00001	< 0.00001	< 0.00001
D3S1358	Spain	0.271027	0.0001	< 0.00001	< 0.00001	< 0.00001	< 0.00001	< 0.00001	< 0.00001	< 0.00001	< 0.00001	< 0.00001	< 0.00001	< 0.00001	< 0.00001	< 0.00001
FGA	Norway	0.150213	< 0.00001	< 0.00001	< 0.00001	< 0.00001	< 0.00001	< 0.00001	< 0.00001	0.8633	< 0.00001	< 0.00001	< 0.00001	< 0.00001	< 0.00001	< 0.00001	< 0.00001
FGA	Somalia	0.145464	< 0.00001	< 0.00001	< 0.00001	< 0.00001	< 0.00001	< 0.00001	< 0.00001	< 0.00001	0.0017	< 0.00001	< 0.00001	< 0.00001	< 0.00001	< 0.00001	< 0.00001	< 0.00001
FGA	Spain	0.145741	< 0.00001	< 0.00001	< 0.00001	< 0.00001	< 0.00001	< 0.00001	< 0.00001	< 0.00001	0.01	< 0.00001	< 0.00001	< 0.00001	< 0.00001	< 0.00001	< 0.00001	< 0.00001	0.58
SE33	Norway	0.053604	< 0.00001	< 0.00001	< 0.00001	< 0.00001	< 0.00001	< 0.00001	< 0.00001	< 0.00001	< 0.00001	< 0.00001	< 0.00001	< 0.00001	< 0.00001	< 0.00001	< 0.00001	< 0.00001	< 0.00001	< 0.00001
SE33	Somalia	0.06917	< 0.00001	< 0.00001	< 0.00001	< 0.00001	< 0.00001	< 0.00001	< 0.00001	< 0.00001	< 0.00001	< 0.00001	< 0.00001	< 0.00001	< 0.00001	< 0.00001	< 0.00001	< 0.00001	< 0.00001	< 0.00001	< 0.00001
SE33	Spain	0.064662	< 0.00001	< 0.00001	< 0.00001	< 0.00001	< 0.00001	< 0.00001	< 0.00001	< 0.00001	< 0.00001	< 0.00001	< 0.00001	< 0.00001	< 0.00001	< 0.00001	< 0.00001	< 0.00001	< 0.00001	< 0.00001	< 0.00001	< 0.00001
TH01	Norway	0.10185	< 0.00001	< 0.00001	< 0.00001	< 0.00001	< 0.00001	< 0.00001	< 0.00001	< 0.00001	< 0.00001	< 0.00001	< 0.00001	< 0.00001	< 0.00001	< 0.00001	< 0.00001	< 0.00001	< 0.00001	< 0.00001	< 0.00001	< 0.00001	< 0.00001
TH01	Somalia	0.22697	< 0.00001	< 0.00001	< 0.00001	< 0.00001	< 0.00001	< 0.00001	< 0.00001	< 0.00001	< 0.00001	< 0.00001	< 0.00001	< 0.00001	< 0.00001	< 0.00001	< 0.00001	< 0.00001	< 0.00001	< 0.00001	< 0.00001	< 0.00001	< 0.00001	< 0.00001
TH01	Spain	0.232507	< 0.00001	< 0.00001	< 0.00001	< 0.00001	< 0.00001	< 0.00001	< 0.00001	< 0.00001	< 0.00001	< 0.00001	< 0.00001	< 0.00001	< 0.00001	< 0.00001	< 0.00001	< 0.00001	< 0.00001	< 0.00001	< 0.00001	< 0.00001	< 0.00001	< 0.00001	< 0.00001
TPOX	Norway	0.118724	< 0.00001	< 0.00001	< 0.00001	< 0.00001	< 0.00001	< 0.00001	< 0.00001	< 0.00001	< 0.00001	< 0.00001	< 0.00001	< 0.00001	< 0.00001	< 0.00001	< 0.00001	< 0.00001	< 0.00001	< 0.00001	< 0.00001	< 0.00001	< 0.00001	< 0.00001	< 0.00001	< 0.00001
TPOX	Somalia	0.191965	< 0.00001	< 0.00001	< 0.00001	< 0.00001	< 0.00001	< 0.00001	< 0.00001	< 0.00001	< 0.00001	< 0.00001	< 0.00001	< 0.00001	< 0.00001	< 0.00001	< 0.00001	< 0.00001	< 0.00001	< 0.00001	< 0.00001	< 0.00001	< 0.00001	< 0.00001	< 0.00001	< 0.00001	< 0.00001
TPOX	Spain	0.198238	< 0.00001	< 0.00001	< 0.00001	< 0.00001	< 0.00001	< 0.00001	< 0.00001	< 0.00001	< 0.00001	< 0.00001	< 0.00001	< 0.00001	< 0.00001	< 0.00001	< 0.00001	< 0.00001	< 0.00001	< 0.00001	< 0.00001	< 0.00001	< 0.00001	< 0.00001	< 0.00001	< 0.00001	< 0.00001	< 0.00001
VWA	Norway	0.213437	< 0.00001	< 0.00001	< 0.00001	< 0.00001	< 0.00001	< 0.00001	< 0.00001	< 0.00001	< 0.00001	< 0.00001	< 0.00001	< 0.00001	< 0.00001	< 0.00001	< 0.00001	< 0.00001	< 0.00001	< 0.00001	< 0.00001	< 0.00001	< 0.00001	< 0.00001	< 0.00001	< 0.00001	< 0.00001	< 0.00001	< 0.00001
VWA	Somalia	0.204555	< 0.00001	< 0.00001	0	< 0.00001	< 0.00001	< 0.00001	< 0.00001	< 0.00001	< 0.00001	< 0.00001	< 0.00001	< 0.00001	< 0.00001	< 0.00001	< 0.00001	< 0.00001	< 0.00001	< 0.00001	< 0.00001	< 0.00001	< 0.00001	< 0.00001	< 0.00001	< 0.00001	< 0.00001	< 0.00001	< 0.00001	< 0.00001
VWA	Spain	0.205167	< 0.00001	< 0.00001	0.0019	< 0.00001	< 0.00001	< 0.00001	< 0.00001	< 0.00001	< 0.00001	< 0.00001	< 0.00001	< 0.00001	< 0.00001	< 0.00001	< 0.00001	< 0.00001	< 0.00001	< 0.00001	< 0.00001	< 0.00001	< 0.00001	< 0.00001	< 0.00001	< 0.00001	< 0.00001	< 0.00001	< 0.00001	< 0.00001	0.2844
																											0.0129032
																											0.987097
